# Supplementary material for: The incidence of endophthalmitis or macular involvement and the necessity of a routine ophthalmic examination in patients with candidemia
Source: PLoS One. 2019 May 23;14(5):e0216956. doi: 10.1371/journal.pone.0216956 (PMC6532890; doi:10.1371/journal.pone.0216956)
Supplement: S1 File — (XLSX) [file pone.0216956.s001.xlsx]

## Sheet: Support file
No Patients	Incidence of ocular candidiasis						Isolated Candida species								Endophthalmitis and macular involvement				Baseline characteristics of patients																			Selected antifungals and duration of therapy						Resolution of ocular findings
	Probable (1:Applicable, 0:Noe)	Possible (1:Applicable, 0:Noe)	Diagnosis in initial examination (1: initial, 0: follow up)	From the collection of a positive blood culture to the initial ophthalmic examination (Days)	From positive blood culture to OC diagnosis (Days)	Delayed diagnosis (≧2 week of blood culture) (1:Applicable, 0:Noe)	C.albicans	C.glabrata	C.parapsilosis	C.tropicalis	C.krusei	C.guiliermondii	C.famata	Candida.sp	Chorioretinitis(1:Applicable, 0:Noe)	Chorioretinitis without macula involvement(1:Chorioretinitis, 0:Noe)	Chorioretinitis with macula involvement (1:Applicable, 0:Noe)	Endophthalmitis (1:Applicable, 0:Noe)	Sex (male)	Age (>65 years)	Body mass index (<18.5)	Total parenteral nutrition	Steroid use	Immunosuppressive therapy	Anticancer therapy	Surgery (within 28 days)	Malignant tumor	Serum Albumin <2.8 g/dL	Diabetes	Hypertension/heart dosease	Chronic hepatic dysfunction	Chronic renal failure	Organ transplantation	Inflammatory bowel disease	Prolonged ICU stay	Ventilator use	APACHE II score ≥ 15	Initially selected of OC: Fluconazole/voriconazole	Initially selectedof OC: Echinocandin	Initially selected of OC: Liposomal amphotericin B	Flucytosine combined with liposomal amphotericin B	Intravenous treatment (days)	Entire treatment course including oral antifungals (days)	resolution of ocular findings (1: resolution, 0:None)
1	1	0	1	7	7	0	1	0	0	0	0	0	0	0	0	0	0	1	0	1	0	1	0	0	0	1	1	0	0	0	0	1	0	0	0	0	0	1	0	0	0	46	46	1
2	1	0	1	4	4	0	1	0	0	0	0	0	0	0	1	1	0	0	1	0	0	1	1	0	0	0	0	0	0	0	0	0	0	1	0	0	0	1	0	0	0	14	48	1
3	1	0	1	6	6	0	1	0	0	0	0	0	0	0	1	1	0	0	1	0	0	1	1	0	1	0	1	0	0	0	0	0	0	0	0	0	0	1	0	0	0	20	20	1
4	0	1	0	5	11	0	1	0	0	0	0	0	0	0	1	1	0	0	1	1	0	1	1	0	0	0	1	1	1	0	0	0	0	0	0	1	1	1	0	0	0	58	58	1
5	1	0	0	12	28	1	1	0	0	0	0	0	0	0	0	0	0	1	1	1	0	1	1	0	0	0	0	0	0	0	0	1	0	0	1	1	1	0	0	1	1	71	71	0
6	1	0	1	4	4	0	1	0	0	0	0	0	0	0	1	1	0	0	1	0	0	1	1	0	0	0	0	0	0	0	0	0	0	0	0	0	0	1	0	0	0	16	34	1
7	1	0	1	2	2	0	1	0	0	0	0	0	0	0	1	1	0	0	1	1	1	1	1	0	0	1	0	1	0	0	1	1	0	0	1	1	1	1	0	0	0	6	6	Not applicable
8	1	0	1	5	5	0	1	0	0	0	0	0	0	0	0	0	0	1	1	1	0	1	0	0	0	1	1	1	0	0	0	0	0	0	0	0	0	0	0	1	1	34	34	1
9	1	0	1	4	4	0	1	0	0	0	0	0	0	0	0	0	0	1	1	0	1	1	0	0	1	1	1	1	0	0	1	1	0	0	0	0	1	1	0	0	0	13	13	Not applicable
10	0	1	0	10	17	1	1	0	0	0	0	0	0	0	1	1	0	0	0	1	0	1	0	0	0	1	0	0	0	1	0	1	0	0	0	1	1	0	0	1	0	35	35	1
11	1	0	0	4	6	0	1	0	0	0	0	0	0	0	1	1	0	0	0	1	1	1	0	0	0	1	1	1	0	0	1	1	0	0	1	1	1	0	0	1	1	5	5	Not applicable
12	0	1	1	7	7	0	1	0	0	0	0	0	0	0	1	1	0	0	0	1	0	1	1	1	0	0	0	1	0	1	0	0	0	0	0	1	1	1	0	0	0	12	12	Not applicable
13	1	0	1	1	1	0	1	0	0	0	0	0	0	0	0	0	0	1	1	1	0	1	0	0	0	1	1	0	0	0	0	0	0	0	0	0	0	1	0	0	0	37	42	1
14	1	0	0	2	9	0	0	0	1	0	0	0	0	0	1	1	0	0	1	0	0	1	1	0	0	0	0	0	0	0	0	0	0	1	0	0	0	1	0	0	0	48	48	1
15	1	0	0	3	9	0	1	0	0	0	0	0	0	0	0	0	0	1	0	0	0	1	0	0	0	0	0	0	0	0	1	0	0	0	0	0	0	0	0	1	1	46	83	1
16	1	0	1	3	3	0	1	0	0	0	0	0	0	0	1	0	1	0	0	1	0	1	1	1	0	0	0	0	0	0	0	0	0	0	0	0	1	0	0	1	1	23	23	1
17	0	1	1	3	3	0	1	0	0	0	0	0	0	0	1	0	1	0	1	0	1	1	1	1	1	0	1	1	0	1	1	1	0	0	1	0	1	1	0	0	0	37	37	1
18	1	0	1	2	2	0	1	0	0	0	0	0	0	0	1	1	0	0	1	1	0	1	0	0	0	1	1	0	0	0	1	1	0	0	1	1	1	0	0	1	1	20	20	0
19	1	0	1	5	5	0	0	1	0	0	0	0	0	0	1	1	0	0	1	1	0	0	0	0	0	1	0	0	0	0	0	0	0	0	0	1	1	0	0	1	1	14	14	Not applicable
20	1	0	1	4	4	0	1	0	0	0	0	0	0	0	0	0	0	1	0	0	0	1	1	1	0	0	0	1	0	0	0	0	0	1	0	0	0	0	0	1	1	34	59	1
21	1	0	1	2	2	0	1	0	0	0	0	0	0	0	1	0	1	0	1	0	0	1	1	1	0	0	0	0	0	0	0	0	0	1	0	0	0	0	0	1	1	45	60	1
22	1	0	1	4	4	0	1	0	0	0	0	0	0	0	1	0	1	0	0	0	1	1	0	0	0	1	0	1	0	0	0	0	0	1	0	0	0	0	0	1	1	28	163	1
23	1	0	0	2	12	0	1	0	0	0	0	0	0	0	0	0	0	1	0	1	0	1	1	0	0	0	0	0	0	1	0	1	0	0	0	0	1	0	0	1	1	36	36	1
24	1	0	1	5	5	0	1	0	0	0	0	0	0	0	1	1	0	0	0	0	0	0	1	0	0	1	0	0	0	0	0	0	0	1	0	0	0	0	0	1	1	39	54	1
25	1	0	1	2	2	0	1	0	0	0	0	0	0	0	1	1	0	0	1	0	0	0	0	0	0	1	0	0	0	0	0	0	0	1	0	0	0	1	0	0	0	17	17	1
26	0	1	1	2	2	0	1	0	0	0	0	0	0	0	1	0	1	0	1	1	1	1	0	0	0	0	0	1	1	1	0	1	0	0	0	0	1	0	0	1	1	6	6	Not applicable
27	1	0	1	3	3	0	1	0	0	0	0	0	0	0	0	0	0	1	0	0	0	1	0	0	0	0	0	1	0	0	0	0	0	1	0	0	0	0	0	1	1	38	169	1
28	1	0	1	2	2	0	1	0	0	0	0	0	0	0	1	1	0	0	1	1	0	1	0	0	0	0	0	0	0	0	0	0	0	1	0	0	0	0	0	1	1	26	66	1
29	0	1	1	5	5	0	1	0	0	0	0	0	0	0	1	1	0	0	1	1	0	1	0	0	0	1	1	1	1	0	1	0	0	0	0	0	0	1	0	0	0	21	21	1
30	0	1	1	2	2	0	0	0	1	0	0	0	0	0	1	1	0	0	0	1	0	1	0	0	0	1	0	1	1	0	0	0	0	0	0	0	0	1	0	0	0	14	35	1
31	0	1	1	4	4	0	1	0	0	0	0	0	0	0	1	1	0	0	1	1	0	1	0	0	0	1	0	0	1	1	0	0	0	0	1	1	1	1	0	0	0	14	14	Not applicable
32	0	1	1	4	4	0	1	0	0	0	0	0	0	0	1	1	0	0	0	1	1	1	0	1	0	0	0	1	0	1	0	0	0	0	1	1	0	1	0	0	0	24	38	1
33	0	1	1	3	3	0	1	0	0	0	0	0	0	0	1	1	0	0	1	1	0	0	0	0	1	0	1	1	1	1	0	0	0	0	0	0	1	1	0	0	0	1	1	Not applicable
34	0	1	0	5	10	0	0	1	0	0	0	0	0	0	1	1	0	0	1	0	0	1	0	0	0	0	1	1	1	0	1	1	0	0	1	1	1	0	0	1	0	8	8	0
35	0	1	1	3	3	0	1	0	0	0	0	0	0	0	1	1	0	0	0	1	0	1	0	0	0	0	0	1	0	1	0	1	0	0	0	1	1	1	0	0	0	9	9	Not applicable
36	0	1	1	4	4	0	1	0	0	0	0	0	0	0	1	1	0	0	1	0	0	1	0	0	0	0	0	1	0	1	0	0	0	0	1	1	1	1	0	0	0	11	11	1
37	1	0	1	7	7	0	1	0	0	0	0	0	0	0	1	0	1	0	0	1	1	0	0	0	0	0	0	1	0	0	0	0	0	0	0	0	0	1	0	0	0	20	36	1
38	0	1	1	1	1	0	1	0	0	0	0	0	0	0	1	1	0	0	1	0	1	1	0	0	0	1	0	1	0	1	1	0	0	0	1	1	0	1	0	0	0	20	20	1
39	1	0	0	2	9	0	0	0	0	0	1	0	0	0	1	1	0	0	0	1	1	1	1	0	0	0	1	1	0	0	1	1	0	0	1	1	1	0	0	1	0	1	1	Not applicable
40	0	1	1	6	6	0	1	0	0	0	0	0	0	0	1	1	0	0	0	1	0	1	0	0	0	0	0	1	1	1	0	1	0	0	0	1	0	1	0	0	0	90	90	Not applicable
41	0	1	1	3	3	0	1	0	0	0	0	0	0	0	1	1	0	0	1	0	0	1	0	0	0	0	0	1	0	1	0	1	0	0	1	1	0	1	0	0	0	40	40	0
42	1	0	1	5	5	0	1	0	0	0	0	0	0	0	1	1	0	0	0	1	不明	1	1	0	0	0	0	1	0	0	0	1	0	0	1	1	0	0	0	1	0	40	40	1
43	0	1	1	4	4	0	1	0	0	0	0	0	0	0	1	0	1	0	0	1	不明	1	0	0	0	1	0	1	0	1	0	0	0	0	1	1	1	1	0	0	0	22	22	1
44	1	0	1	5	5	0	0	1	0	0	0	0	0	0	1	1	0	0	1	1	0	0	1	0	1	0	1	1	0	0	0	0	0	0	0	0	0	0	1	0	0	14	19	1
45	1	0	1	1	1	0	1	0	0	0	0	0	0	0	1	1	0	0	0	1	0	0	0	0	1	0	1	1	0	0	0	0	0	0	0	0	0	0	1	0	0	14	14	1
46	0	1	1	3	3	0	1	0	0	0	0	0	0	0	1	1	0	0	0	1	1	1	0	0	0	1	0	1	0	1	0	0	0	0	1	1	1	1	0	0	0	7	7	0
47	0	1	1	13	13	0	0	1	0	0	0	0	0	0	1	1	0	0	0	1	1	1	0	0	0	1	0	1	0	1	0	0	0	0	1	0	0	0	1	0	0	23	60	1
48	1	0	1	6	6	0	1	0	0	0	0	0	0	0	1	1	0	0	1	1	1	0	0	0	0	0	1	1	0	0	0	0	0	0	0	0	0	1	0	0	0	60	60	1
49	0	1	1	6	6	0	1	0	0	0	0	0	0	0	1	1	0	0	0	1	0	1	0	0	0	0	0	1	0	1	0	0	0	0	0	0	0	1	0	0	0	14	30	1
50	1	0	1	3	3	0	1	0	0	0	0	0	0	0	1	1	0	0	0	1	0	1	0	0	0	0	1	1	0	0	0	0	0	0	0	0	0	1	0	0	0	28	28	1
51	0	1	1	3	3	0	1	0	0	0	0	0	0	0	1	1	0	0	1	1	0	0	0	0	0	0	0	1	0	1	0	0	0	0	0	0	0	1	0	0	0	26	26	1
52	1	0	1	6	6	0	1	0	0	0	0	0	0	0	1	1	0	0	1	0	1	1	1	0	0	0	0	1	0	0	0	0	0	0	0	0	0	1	0	0	0	21	21	1
53	0	1	1	3	3	0	1	0	0	0	0	0	0	0	1	0	1	0	0	1	0	0	0	0	0	0	1	1	1	0	0	1	0	0	0	0	0	1	0	0	0	57	57	1
54	1	0	1	3	3	0	1	0	0	0	0	0	0	0	1	1	0	0	0	1	0	1	0	0	1	0	1	1	0	0	0	0	0	0	0	0	0	1	0	0	0	28	42	1
55	1	0	1	5	5	0	1	0	0	0	0	0	0	0	1	1	0	0	1	1	1	1	0	0	0	0	1	1	0	0	0	0	0	0	0	0	0	0	1	0	0	28	28	Not applicable
56	1	0	1	7	7	0	1	0	0	0	0	0	0	0	0	0	0	1	0	1	0	1	0	0	0	1	1	1	0	1	0	0	0	0	0	0	0	1	0	0	0	1	2	Not applicable
57	0	1	1	4	4	0	0	1	0	0	0	0	0	0	1	1	0	0	1	1	0	1	0	0	0	1	0	1	0	1	0	1	0	0	1	1	1	0	0	1	0	21	21	0
58	0	1	1	3	3	0	1	0	0	0	0	0	0	0	1	1	0	0	1	0	1	1	1	0	0	0	0	0	0	1	0	0	0	0	0	0	0	1	1	0	0	11	11	0
59	1	0	1	4	4	0	1	0	0	0	0	0	0	0	1	1	0	0	1	1	0	1	0	0	0	0	1	1	0	0	0	1	0	0	0	0	1	1	0	0	0	54	54	1
60	0	1	1	7	7	0	1	0	0	0	0	0	0	0	1	1	0	0	1	0	0	1	1	0	0	1	0	1	0	1	0	1	0	0	1	1	1	0	0	1	0	4	4	0
61	0	1	1	3	3	0	1	0	0	0	0	0	0	0	1	0	1	0	0	0	0	1	0	0	0	1	0	1	1	0	0	0	0	0	0	0	0	0	1	0	0	48	109	1
62	1	0	1	8	8	0	1	0	0	0	0	0	0	0	0	0	0	1	0	1	0	1	1	0	0	0	1	1	1	0	0	0	0	0	0	0	0	0	0	1	0	18	26	1
63	1	0	1	8	8	0	1	0	0	0	0	0	0	0	1	0	1	0	1	0	0	1	0	0	0	0	0	1	0	0	1	0	0	0	0	0	0	0	0	1	0	11	50	1
64	1	0	1	5	5	0	1	0	0	0	0	0	0	0	1	1	0	0	1	1	1	1	0	0	0	0	1	1	0	0	0	0	0	0	0	0	0	1	0	0	0	34	46	1
65	0	1	0	3	18	1	1	0	0	0	0	0	0	0	1	1	0	0	1	1	0	0	0	0	0	0	0	0	0	1	0	0	0	0	0	0	1	0	1	0	0	10	22	1
66	1	0	1	3	3	0	1	0	0	0	0	0	0	0	1	1	0	0	1	1	0	1	0	0	0	1	1	1	0	0	0	0	0	0	0	0	0	1	0	0	0	87	127	1
67	1	0	1	1	1	0	1	0	0	0	0	0	0	0	1	1	0	0	1	0	0	1	0	0	0	0	0	1	0	0	1	1	0	0	0	1	1	0	0	1	0	28	28	0
68	0	1	1	2	2	0	1	0	0	0	0	0	0	0	1	1	0	0	1	1	1	0	0	0	0	1	1	0	1	0	0	0	0	0	0	0	0	1	0	0	0	24	24	1
69	1	0	0	3	10	0	1	0	0	0	0	0	0	0	0	0	0	1	0	1	0	1	1	1	1	0	1	0	0	0	0	0	0	0	0	0	0	1	0	0	0	25	25	Not applicable
70	1	0	1	2	2	0	0	1	0	0	0	0	0	0	1	1	0	0	1	1	1	1	0	0	0	0	1	0	0	0	0	0	0	0	0	0	1	0	0	1	0	45	80	0
71	1	0	1	2	2	0	1	1	0	0	0	0	0	0	1	1	0	0	1	0	0	0	1	0	0	0	1	0	0	0	0	0	0	0	0	0	0	1	0	0	0	35	35	1
72	1	0	1	3	3	0	1	0	0	0	0	0	0	0	0	0	0	1	1	1	1	1	0	0	0	0	1	0	0	0	0	0	0	0	0	0	0	1	0	0	0	54	66	1
73	1	0	1	3	3	0	1	0	0	0	0	0	0	0	1	1	0	0	1	1	0	0	1	1	1	0	1	0	0	0	0	0	0	0	0	1	1	1	0	0	0	29	29	1
74	0	1	1	7	7	0	1	0	0	0	0	0	0	0	1	1	0	0	1	1	1	0	0	0	0	0	0	0	0	1	0	0	0	0	0	0	0	1	0	0	0	32	32	1
75	1	0	0	4	18	1	0	0	1	0	0	0	0	0	1	1	0	0	0	0	1	1	0	1	0	0	1	0	0	0	0	1	0	0	0	1	1	1	0	0	0	50	50	0
76	0	1	1	3	3	0	1	0	0	0	0	0	0	0	1	1	0	0	1	1	1	0	0	0	0	1	1	0	1	0	0	0	0	0	0	0	0	1	0	0	0	27	76	0
77	1	0	1	4	4	0	0	1	0	0	0	0	0	0	1	0	1	0	1	1	1	1	0	0	0	0	1	1	0	0	0	0	0	0	0	0	0	0	1	0	0	19	62	1
78	1	0	1	1	1	0	0	0	0	1	0	0	0	0	0	0	0	1	0	1	0	0	0	0	0	1	0	0	0	0	0	0	0	0	0	0	0	0	0	1	0	14	14	0
79	0	1	1	3	3	0	1	0	0	0	0	0	0	0	1	1	0	0	1	0	1	0	0	0	0	1	0	1	1	0	0	0	0	0	0	0	0	1	0	0	0	46	46	0
80	1	0	1	1	1	0	1	0	0	0	0	0	0	0	1	1	0	0	1	1	0	1	0	0	0	1	1	0	0	0	0	0	0	0	0	0	0	1	0	0	0	30	58	1
81	1	0	1	6	6	0	0	0	0	1	0	0	0	0	0	0	0	1	1	1	1	1	0	0	0	0	1	0	0	0	0	0	0	0	0	0	0	0	1	0	0	58	58	1
82	1	0	0	4	14	1	1	0	0	0	0	0	0	0	0	0	0	1	0	1	0	0	1	0	1	0	1	0	0	0	0	0	0	0	0	0	0	1	0	0	0	93	110	0
83	1	0	1	3	3	0	1	0	0	0	0	0	0	0	1	1	0	0	0	0	0	0	0	0	0	1	0	0	0	0	0	0	0	0	0	0	1	1	0	0	0	21	65	0
84	1	0	1	3	3	0	1	0	0	0	0	0	0	0	0	0	0	1	0	1	1	1	0	0	0	0	0	1	0	0	0	0	0	0	0	0	0	1	0	0	0	28	28	0
85	0	1	1	3	3	0	1	0	0	0	0	0	0	0	1	0	1	0	1	0	0	1	1	0	0	0	1	0	1	0	0	0	0	0	0	0	0	1	0	0	0	17	42	0
86	1	0	1	4	4	0	1	0	0	0	0	0	0	0	1	0	1	0	1	1	0	0	0	0	0	0	0	0	0	0	1	1	0	0	0	1	1	0	1	0	0	10	21	0
87	0	1	1	4	4	0	0	0	1	0	0	0	0	0	1	1	0	0	1	0	0	0	0	0	0	0	1	1	1	0	0	0	0	0	0	0	0	1	0	0	0	21	21	0
88	1	0	1	7	7	0	0	1	0	0	0	0	0	0	1	1	0	0	0	0	0	0	1	1	0	0	0	0	0	0	0	0	0	0	0	0	0	1	0	0	0	14	28	1
89	0	1	1	6	6	0	1	0	0	0	0	0	0	0	1	0	1	0	1	1	0	0	0	0	0	1	0	0	0	1	0	1	0	0	1	1	0	1	0	0	0	28	35	1
90	1	0	0	2	16	1	0	1	0	0	0	0	0	0	1	0	1	0	0	0	0	1	0	0	0	1	0	1	0	0	0	0	0	0	1	1	1	0	1	0	0	33	40	1
91	1	0	1	5	5	0	1	0	0	0	0	0	0	0	1	0	1	0	0	1	1	1	0	0	0	0	0	0	0	0	0	0	0	0	1	0	0	0	0	1	1	18	21	1
92	0	1	1	32	32	1	0	0	1	0	0	0	0	0	1	0	1	0	1	1	1	1	0	0	0	0	1	1	1	0	0	0	0	0	0	0	0	0	0	1	0	40	40	1
93	1	0	1	5	5	0	1	0	0	0	0	0	0	0	1	0	1	0	0	1	0	1	0	0	0	1	0	1	0	0	0	0	0	0	1	1	0	1	0	0	0	28	28	1
94	1	0	1	7	7	0	1	0	0	0	0	0	0	0	0	0	0	1	0	0	0	1	0	0	0	1	0	0	0	0	0	0	0	0	0	0	0	1	0	0	0	21	48	1
95	1	0	1	2	2	0	1	0	0	0	0	0	0	0	0	0	0	1	1	1	1	1	0	0	0	0	0	1	0	0	0	0	0	0	0	0	0	1	0	0	0	55	55	1
96	1	0	1	5	5	0	1	0	0	0	0	0	0	0	0	0	0	1	1	1	0	0	0	0	0	1	1	0	0	0	0	0	0	0	0	0	0	1	0	0	0	25	25	1
97	1	0	1	11	11	0	0	0	1	0	0	0	0	0	1	0	1	0	1	0	0	1	0	0	0	1	0	0	0	0	0	0	0	0	0	0	0	1	0	0	0	37	37	1
98	1	0	1	3	3	0	0	0	1	0	0	0	0	0	0	0	0	1	1	1	1	0	0	0	0	0	0	1	0	0	0	0	0	0	0	0	0	0	0	1	1	14	14	1
99	1	0	1	3	3	0	1	0	0	0	0	0	0	0	0	0	0	1	1	1	1	0	1	0	0	0	1	1	0	0	0	0	0	0	0	0	0	1	0	0	0	127	127	0
100	1	0	1	5	5	0	1	0	1	0	0	0	0	0	1	0	1	0	0	1	0	0	1	0	0	0	0	1	0	0	0	0	0	0	0	0	0	1	0	0	0	34	34	1
101	1	0	1	4	4	0	0	1	0	0	0	0	0	0	0	0	0	1	0	1	0	1	0	0	0	1	0	1	0	1	1	0	0	0	1	1	1	1	0	0	0	42	42	1
102	0	1	1	14	14	1	0	0	1	0	0	0	0	0	1	0	1	0	1	0	0	1	0	1	1	0	1	1	1	0	0	0	0	0	0	0	0	0	0	1	0	29	29	1
103	0	1	1	2	2	0	0	0	1	0	0	0	0	0	1	0	1	0	0	1	0	1	0	0	0	0	0	1	0	1	0	0	0	0	0	0	1	0	0	1	0	29	29	1
104	0	1	0	2	14	1	1	0	0	0	0	0	0	0	1	1	0	0	1	0	0	1	0	0	0	0	1	1	0	1	1	0	0	0	0	0	0	0	0	1	1	17	17	1
105	1	0	1	3	3	0	1	0	0	0	0	0	0	0	0	0	0	1	0	0	0	1	0	0	0	0	1	0	0	0	1	0	0	0	0	0	0	0	1	0	0	39	39	1
106	1	0	1	5	5	0	1	0	0	0	0	0	0	0	0	0	0	1	1	1	1	1	1	1	0	0	0	1	1	1	0	1	0	0	1	1	1	0	1	0	0	12	12	1
107	1	0	1	6	6	0	1	0	0	0	0	0	0	0	1	1	0	0	1	0	0	1	0	0	0	1	0	1	0	0	0	0	0	0	1	0	1	1	0	0	0	13	32	1
108	0	1	1	8	8	0	1	0	0	0	0	0	0	0	1	1	0	0	1	0	0	1	1	0	1	0	1	1	0	1	0	0	0	0	0	0	0	0	1	0	0	18	18	0
109	1	0	1	3	3	0	1	0	0	0	0	0	0	0	0	0	0	1	1	1	0	0	0	0	0	0	1	0	0	0	1	0	0	0	0	0	0	0	1	0	0	17	42	1
110	0	1	1	2	2	0	1	0	0	0	0	0	0	0	1	1	0	0	0	0	0	1	0	0	0	0	0	1	0	1	0	0	0	0	0	1	1	1	0	0	0	10	10	1
111	1	0	1	2	2	0	1	0	0	0	0	0	0	0	1	1	0	0	0	0	0	1	0	0	0	0	0	1	0	0	0	0	0	0	0	0	0	0	1	0	0	22	35	1
112	0	1	1	17	17	1	1	0	0	0	0	0	0	0	1	0	1	0	1	1	0	0	1	0	0	0	1	1	1	0	1	1	0	0	0	1	1	0	1	0	0	5	5	1
113	Indeterminant	Indeterminant	1	3	3	0	1	0	0	0	0	0	0	0	Indeterminant	Indeterminant	Indeterminant	Indeterminant	1	0	0	1	1	0	0	0	1	0	0	1	0	0	0	0	0	0	0	1	0	0	0	66	348	1
114	1	0	1	23	23	1	1	0	0	0	0	0	0	0	0	0	0	1	0	1	0	1	1	0	0	0	1	1	0	0	0	0	0	0	0	0	0	1	0	0	0	108	108	1
115	1	0	1	3	3	0	0	0	0	0	0	0	0	1	0	0	0	1	0	1	0	0	0	0	0	0	1	1	0	0	0	0	0	0	0	0	0	0	1	0	0	36	36	1
116	1	0	1	2	2	0	1	0	0	0	0	0	0	0	1	1	0	0	0	1	0	0	1	0	0	0	0	1	0	0	1	0	0	0	0	0	0	1	0	0	0	72	72	1
117	0	1	1	5	5	0	1	0	0	0	0	0	0	0	1	0	1	0	1	1	1	0	0	0	0	1	1	1	1	0	0	1	0	0	1	1	1	1	0	0	0	16	16	0
118	1	0	1	1	1	0	1	0	0	0	0	0	0	0	1	1	0	0	1	0	1	1	1	0	0	0	0	0	0	0	0	0	0	0	0	1	0	1	0	0	0	18	18	1
119	1	0	1	5	5	0	1	0	0	0	0	0	0	0	1	1	0	0	1	0	0	1	0	0	0	0	0	1	0	0	0	0	0	0	0	0	0	0	1	0	0	28	42	1
120	1	0	1	8	8	0	1	0	0	0	0	0	0	0	1	1	0	0	1	1	0	1	0	0	0	0	0	1	0	0	0	0	0	0	0	0	1	1	0	0	0	55	75	1
121	1	0	1	6	6	0	1	0	0	0	0	0	0	0	1	1	0	0	0	1	0	1	0	0	0	1	1	1	0	0	0	0	0	0	0	0	1	1	0	0	0	11	23	1
122	1	0	1	6	6	0	0	0	1	0	0	0	0	0	1	1	0	0	1	1	1	1	0	0	0	1	1	1	0	0	0	0	0	0	1	0	1	0	1	0	0	24	24	1
123	1	0	1	4	4	0	1	0	0	0	0	0	0	0	1	0	1	0	1	0	0	0	1	1	0	0	0	1	0	0	0	0	0	1	0	0	0	0	0	1	0	31	100	1
124	1	0	1	9	9	0	1	0	0	0	0	0	0	0	1	0	1	0	1	1	1	0	1	0	0	0	1	1	0	0	0	0	0	0	0	0	1	0	0	1	0	13	102	1
125	0	1	1	9	9	0	1	0	0	0	0	0	0	0	1	0	1	0	1	1	0	0	0	0	0	0	0	1	1	1	0	1	0	0	0	0	0	0	1	0	0	9	9	Not applicable
126	1	0	0	4	12	0	0	0	1	0	0	0	0	0	1	1	0	0	1	0	1	0	1	1	0	1	1	1	0	0	0	0	0	0	0	0	0	0	0	1	0	77	77	1
127	1	0	1	5	5	0	1	0	0	0	0	0	0	0	1	0	1	0	0	0	1	0	0	0	0	0	1	1	0	0	0	0	0	0	0	0	0	1	0	0	0	35	54	1
128	1	0	1	4	4	0	1	0	0	0	0	0	0	0	1	0	1	0	1	0	0	0	1	0	0	0	0	1	0	0	0	0	0	0	0	0	1	0	0	1	0	61	118	1
129	0	1	1	4	4	0	1	0	0	0	0	0	0	0	1	0	1	0	1	1	1	0	0	0	0	0	0	1	0	1	0	0	0	0	1	1	1	0	0	1	0	38	38	0
130	1	0	1	4	4	0	0	0	0	1	0	0	0	0	1	1	0	0	1	1	1	1	1	0	0	0	0	1	0	0	0	1	0	0	0	0	1	0	0	1	1	116	116	1
131	1	0	1	4	4	0	1	0	0	0	0	0	0	0	1	0	1	0	1	1	0	1	0	0	0	1	1	1	0	0	0	0	0	0	1	1	1	0	0	1	1	49	49	1
132	0	1	1	4	4	0	0	1	0	0	0	0	0	0	1	1	0	0	0	1	1	0	0	0	0	1	0	1	0	1	0	0	0	0	0	0	0	0	1	0	0	40	40	1
133	1	0	1	7	7	0	1	0	0	0	0	0	0	0	1	1	0	0	1	1	1	1	0	1	0	1	1	1	0	0	0	0	0	0	0	0	0	0	1	0	0	10	26	Not applicable
134	1	0	0	3	10	0	1	0	0	0	0	0	0	0	0	0	0	1	0	0	1	0	0	0	0	0	0	1	1	0	0	1	0	0	1	1	1	0	1	0	0	62	62	1
135	0	1	1	3	3	0	1	0	0	0	0	0	0	0	1	1	0	0	0	1	1	0	0	0	0	1	1	0	1	0	0	0	0	0	0	0	0	0	1	0	0	40	48	1
136	0	1	1	7	7	0	1	0	0	0	0	0	0	0	1	1	0	0	1	1	0	0	0	0	0	0	0	1	1	1	0	0	0	0	0	1	1	0	1	0	0	23	23	1
137	1	0	1	5	5	0	1	0	0	0	0	0	0	0	1	0	1	0	0	0	1	0	0	0	0	0	1	0	0	0	0	0	0	0	0	0	0	1	0	0	0	50	66	1
138	1	0	1	6	6	0	1	0	0	0	0	0	0	0	1	1	0	0	0	0	不明	1	1	0	0	0	0	1	0	0	0	0	0	0	1	1	1	0	1	0	0	35	35	0
139	1	0	1	15	15	1	0	0	1	0	0	0	0	0	1	1	0	0	1	0	0	0	0	0	0	1	0	0	0	0	0	1	0	1	0	0	0	0	0	1	0	24	24	1
140	1	0	1	9	9	0	1	0	0	0	0	0	0	0	1	1	0	0	0	1	1	1	0	0	1	0	1	1	0	0	0	0	0	0	0	0	1	0	0	1	1	107	107	1
141	1	0	1	6	6	0	1	0	0	0	0	0	0	0	0	0	0	1	1	0	0	1	1	0	0	0	0	1	0	0	0	0	0	0	0	0	0	0	0	1	0	84	126	1
142	1	0	1	8	8	0	1	0	0	0	0	0	0	0	1	1	0	0	0	1	1	0	0	0	0	1	1	1	0	0	0	0	0	0	0	0	0	0	0	1	0	27	63	1
143	1	0	1	7	7	0	1	0	0	0	0	0	0	0	0	0	0	1	0	0	1	0	0	1	0	0	0	1	0	0	0	0	0	1	1	0	0	0	1	0	0	28	28	1
144	1	0	1	9	9	0	1	0	0	0	0	0	0	0	1	0	1	0	0	0	0	1	0	0	0	0	0	1	0	0	0	0	0	0	0	0	0	1	0	0	0	20	20	1
145	1	0	1	4	4	0	1	0	0	0	0	0	0	0	1	1	0	0	1	0	0	1	0	0	0	0	0	1	0	0	0	1	0	0	0	0	1	1	0	0	0	23	23	1
146	1	0	1	6	6	0	0	0	0	1	0	0	0	0	1	1	0	0	0	1	0	0	0	0	0	0	1	1	0	0	0	0	0	0	0	0	1	0	1	0	0	20	20	1
147	0	1	1	8	8	0	1	0	0	0	0	0	0	0	1	1	0	0	1	1	0	0	0	0	0	1	1	1	0	1	0	0	0	0	0	0	0	1	0	0	0	10	24	1
148	0	1	1	14	14	1	0	0	0	1	0	0	0	0	1	1	0	0	0	1	1	0	0	0	0	0	0	1	1	0	0	0	0	0	0	0	0	1	0	0	0	14	49	1
149	0	1	0	1	8	0	0	0	0	1	0	0	0	0	1	1	0	0	1	0	1	1	0	0	0	0	0	1	0	1	1	1	0	0	0	0	1	1	0	0	0	9	9	0
150	0	1	0	2	9	0	1	0	0	0	0	0	0	0	1	1	0	0	1	1	1	1	0	0	0	1	0	1	0	1	0	0	0	1	0	0	1	1	0	0	0	20	20	1
151	1	0	1	7	7	0	0	1	0	0	0	0	0	0	1	1	0	0	0	1	0	1	0	0	0	0	0	1	0	0	0	0	0	0	0	0	0	0	0	1	1	10	21	1
152	1	0	1	4	4	0	1	0	0	0	0	0	0	0	0	0	0	1	0	1	0	1	0	0	0	1	1	0	0	0	0	0	0	0	0	0	0	0	0	1	1	29	56	1
